# Supplementary material for: Autism spectrum disorder-like behavior caused by reduced excitatory synaptic transmission in pyramidal neurons of mouse prefrontal cortex
Source: Nat Commun. 2020 Oct 12;11:5140. doi: 10.1038/s41467-020-18861-3 (PMC7552417; doi:10.1038/s41467-020-18861-3)
Supplement: Supplementary file 4 — Source Data [file 41467_2020_18861_MOESM4_ESM.xlsx]

## Sheet: Figure1d
Cell	Group	EPSC amplitude (pA)
		Stimulus intensity
		5 mA	6 mA	7 mA	8 mA	9 mA	10 mA
1	Control	13.096	108.53	229.02	297.46	391.61	436.93												47.173	49.427	0
2	Control	0	0	0	84.542	180.3	261.35												165.1	74.438	0
3	Control	139.73	179.81	234.13	239.82	255.26	358.17												333.71	69.206	0
4	Control	0	70.759	143.01	219.3	245.38	318.14												446.18	89.751	0
5	Control	0	0	0	0	43.52	127.68												529.88	146.09	7.2642
6	Control	0	13.575	49.717	77.571	193.38	306.76												590.25	143.62	52.777
7	Control	59.153	72.337	118.51	94.584	107.34	150.86												72.919	206.16	135.26
8	Control	0	0	47.746	109.16	214	378.97												136.8	304.31	228.17
9	Control	0	0	0	80.057	125.18	141.47												235.27	525.97	641.48
10	Control	0	0	47.292	62.445	119.71	151.78
11	Control	0	0	39.648	72.919	136.8	235.27
12	Control	0	35.563	48.825	206.16	304.31	525.97
13	Control	0	0	18.83	135.26	228.17	641.48
1	CNTNAP2 KD	0	0	13.32	54.072	114.65	199.67
2	CNTNAP2 KD	0	22.355	40.488	119.32	120.97	166.9
3	CNTNAP2 KD	0	27.49	125.18	147.9	211.88	299.16
4	CNTNAP2 KD	0	0	0	0	13.286	26.68
5	CNTNAP2 KD	0	0	0	0	0	20.436
6	CNTNAP2 KD	0	0	0	23.626	38.357	72.612
7	CNTNAP2 KD	0	0	0	0	0	25.8
8	CNTNAP2 KD	0	0	0	0	0	0
9	CNTNAP2 KD	0	10.306	41.352	70.073	119.69	222.16
10	CNTNAP2 KD	33.979	32.459	38.453	39.54	45.034	33.165
11	CNTNAP2 KD	47.173	165.1	333.71	446.18	529.88	590.25
12	CNTNAP2 KD	49.427	74.438	69.206	89.751	146.09	143.62
13	CNTNAP2 KD	0	0	0	0	7.2642	52.777
1	CNTNAP2 Res	0	53.821	96.057	164.69	175.87	268.54												37.379	0
2	CNTNAP2 Res	0	0	0	32.667	78.46	217.44												93.812	35.687
3	CNTNAP2 Res	21.77	105.99	183.4	269.17	343.8	542.37												93.812	38.322
4	CNTNAP2 Res	24.894	38.617	69.95	72.119	106.6	140.23												167.75	177.5
5	CNTNAP2 Res	13.85	39.649	42.495	126.95	383.52	499.79												396.58	215.62
6	CNTNAP2 Res	0	0	23.85	81.744	139.25	173.86												581.08	390.07
7	CNTNAP2 Res	0	21	64.254	128.79	169.65	245.28
8	CNTNAP2 Res	17.92	93.108	173.34	240.41	350.94	521.36
9	CNTNAP2 Res	24.371	88.206	148.96	258.39	340.79	561.46
10	CNTNAP2 Res	37.379	93.812	93.812	167.75	396.58	581.08
11	CNTNAP2 Res	0	35.687	38.322	177.5	215.62	390.07

## Sheet: Figure 1f
Cell	Group	Amplitude (pA)
1	Control	17.9879
2	Control	16.2466
3	Control	20.1894
4	Control	19.4634
5	Control	16.2708
6	Control	20.9979
7	Control	15.2164
8	Control	15.5342
9	Control	18.2778
10	Control	21.3178
11	Control	21.8721
12	Control	23.4139
13	Control	16.88
14	Control	21.5101
1	CNTNAP2 KD	14.315
2	CNTNAP2 KD	18.8267
3	CNTNAP2 KD	13.991
4	CNTNAP2 KD	15.8415
5	CNTNAP2 KD	35.341
6	CNTNAP2 KD	16.8071
7	CNTNAP2 KD	19.0486
8	CNTNAP2 KD	22.6873
9	CNTNAP2 KD	13.9019
10	CNTNAP2 KD	18.191
11	CNTNAP2 KD	17.4021
12	CNTNAP2 KD	15.0439
13	CNTNAP2 KD	15.1544
14	CNTNAP2 KD	20.83
1	CNTNAP2 Res	22.1132
2	CNTNAP2 Res	19.3016
3	CNTNAP2 Res	21.7161
4	CNTNAP2 Res	18.2492
5	CNTNAP2 Res	16.6721
6	CNTNAP2 Res	16.6079
7	CNTNAP2 Res	16.3219
8	CNTNAP2 Res	22.3505
9	CNTNAP2 Res	18.1768
10	CNTNAP2 Res	17.5684
11	CNTNAP2 Res	19.2721
12	CNTNAP2 Res	25.6599
13	CNTNAP2 Res	22.2411

## Sheet: Figure 1g
Cell	Group	Frequency (Hz)
1	Control	2.88333
2	Control	4.15
3	Control	5.48333
4	Control	1.95
5	Control	3.96667
6	Control	4.21667
7	Control	2.96667
8	Control	2.11667
9	Control	5
10	Control	2.86667
11	Control	3.28333
12	Control	5.1
13	Control	3.31667
14	Control	4.45
1	CNTNAP2 KD	1.36667
2	CNTNAP2 KD	2.51667
3	CNTNAP2 KD	2.76667
4	CNTNAP2 KD	3.33333
5	CNTNAP2 KD	0.933333
6	CNTNAP2 KD	2.31667
7	CNTNAP2 KD	2.25
8	CNTNAP2 KD	4.81667
9	CNTNAP2 KD	1.51667
10	CNTNAP2 KD	2.25
11	CNTNAP2 KD	3.33333
12	CNTNAP2 KD	0.783333
13	CNTNAP2 KD	2.48333
14	CNTNAP2 KD	2.31667
1	CNTNAP2 Res	8.05
2	CNTNAP2 Res	5.35
3	CNTNAP2 Res	2.05
4	CNTNAP2 Res	5.03333
5	CNTNAP2 Res	2.88333
6	CNTNAP2 Res	6.38333
7	CNTNAP2 Res	3.26667
8	CNTNAP2 Res	6.53333
9	CNTNAP2 Res	1.08333
10	CNTNAP2 Res	1.46667
11	CNTNAP2 Res	5.43333
12	CNTNAP2 Res	5.3
13	CNTNAP2 Res	3.2

## Sheet: Figure1i
Cell	Group	IPSC amplitude (pA)
		Stimulus intensity
		5 mA	6 mA	7 mA	8 mA	9 mA	10 mA
1	Control	0	0	0	59.304	209.86	315.02
2	Control	106.87	268.46	522.33	571.38	729.22	807.53
3	Control	38.287	56.132	77.52	65.615	139.33	599.06
4	Control	0	0	0	0	108.02	192.79
5	Control	0	0	0	11.022	25.989	444.12
6	Control	6.5999	86.583	87.493	142.2	176.43	192.62
7	Control	55.084	85.362	205.48	405.52	651.97	1113.7														0		0	0	54.167	247.94
8	Control	0	14.794	184.59	320.2	367.51	615.24														0		0	0	45.285	259.61
9	Control	0	0	0	0	57.71	149.45														0		110.8	8.1502	63.441	284.53
10	Control	0	0	0	139.57	252.7	502.97														0		233.11	29.257	86.117	276.76
11	Control	1	161.41	235.59	400.27	464.52	652.81														20.089		288.37	31.588	174.44	287.1
12	Control	48.906	124.17	226.2	462.5	645.26	953.16														68.433		543.47	47.968	422.86	270.82
13	Control	8.21	22.61	28.17	36.159	166.75	405.52
14	Control	276.96	465.57	530.22	612.17	559.21	642.1
15	Control	69.141	127.47	167.5	285.71	308.74	533.1
16	Control	68.296	120.03	213.45	225.21	626.3	882.61
17	Control	52.02	58.851	118.43	437.71	508.7	850.96
1	CNTNAP2 KD	0	0	0	0	99.134	159.75
2	CNTNAP2 KD	48.307	64.838	304.07	313.24	358.05	438.04
7	CNTNAP2 KD	176.96	262.22	338.36	610.8	713.96	902.97
8	CNTNAP2 KD	0	0	34.18	29.238	45.05	110
9	CNTNAP2 KD	0	0	0	0	0	0
10	CNTNAP2 KD	0	0	127.31	192.55	231.18	348.29
11	CNTNAP2 KD	0	11.47	333.4	754.27	783.76	839.94
12	CNTNAP2 KD	0	10.432	17.354	53.856	74.002	214.4
13	CNTNAP2 KD	0	23.619	87.837	87.918	219.41	428.39
14	CNTNAP2 KD	0	12.9	11.969	80.405	130.53	114.26
15	CNTNAP2 KD	35.666	34.201	92.944	104.41	186.8	378.47
16	CNTNAP2 KD	0	0	0	0	20.089	68.433
17	CNTNAP2 KD	0	0	110.8	233.11	288.37	543.47
18	CNTNAP2 KD	0	0	8.1502	29.257	31.588	47.968
19	CNTNAP2 KD	54.167	45.285	63.441	86.117	174.44	422.86
20	CNTNAP2 KD	247.94	259.61	284.53	276.76	287.1	270.82
1	CNTNAP2 Res	0	0	122.45	257.67	479.68	729.04
2	CNTNAP2 Res	0	123.21	296.53	528.65	696.37	985.1													0	0		0
3	CNTNAP2 Res	325.53	661.99	801.71	825.67	1034.2	1434													266.9	17		71.932
4	CNTNAP2 Res	0	0	0	206.19	332.82	761.88													493.7	125.77		192.41
5	CNTNAP2 Res	142.05	151.65	186.32	217.65	349.23	415.41													490.17	254.15		305.05
6	CNTNAP2 Res	89.751	159.67	193.04	261.23	475.07	533.18													599.78	395.1		356.16
7	CNTNAP2 Res	52.819	75.12	280.76	371.52	444.28	490.76													707.77	442.88		507.9
8	CNTNAP2 Res	17.678	41.652	201.3	166.9	178.63	684.93
9	CNTNAP2 Res	0	104.49	235.18	335	494.25	560.35
10	CNTNAP2 Res	0	172.64	260	270.36	289.84	320.62
11	CNTNAP2 Res	0	266.9	493.7	490.17	599.78	707.77
12	CNTNAP2 Res	0	17	125.77	254.15	395.1	442.88
13	CNTNAP2 Res	0	71.932	192.41	305.05	356.16	507.9

## Sheet: Figure 1k
Cell	Group	Amplitude (pA)
1	Control	95.6864
2	Control	42.0785
3	Control	62.1539
4	Control	101.911
5	Control	47.8619
6	Control	102.881
7	Control	26.3202
8	Control	38.239
9	Control	34.8514
10	Control	40.2762
11	Control	28.1775
12	Control	39.4542
13	Control	67.7978
14	Control	47.6327
15	Control	39.822
16	Control	50.7865
17	Control	60.3516
18	Control	47.9971
19	Control	41.7295
1	CNTNAP2 KD	37.9921
2	CNTNAP2 KD	52.9796
3	CNTNAP2 KD	60.3832
4	CNTNAP2 KD	65.5809
5	CNTNAP2 KD	86.463
6	CNTNAP2 KD	38.0887
7	CNTNAP2 KD	48.9764
8	CNTNAP2 KD	31.5928
9	CNTNAP2 KD	103.821
10	CNTNAP2 KD	42.3255
11	CNTNAP2 KD	49.8021
12	CNTNAP2 KD	59.4558
13	CNTNAP2 KD	59.2514
14	CNTNAP2 KD	53.3952
15	CNTNAP2 KD	66.5727
16	CNTNAP2 KD	36.5548
17	CNTNAP2 KD	48.6908
18	CNTNAP2 KD	29.4536
19	CNTNAP2 KD	38.8874
1	CNTNAP2 Res	56.9085
2	CNTNAP2 Res	47.5162
3	CNTNAP2 Res	77.1993
4	CNTNAP2 Res	41.9076
5	CNTNAP2 Res	73.6659
6	CNTNAP2 Res	56.6019
7	CNTNAP2 Res	64.935
8	CNTNAP2 Res	44.6177
9	CNTNAP2 Res	65.9415
10	CNTNAP2 Res	80.2783
11	CNTNAP2 Res	56.8294
12	CNTNAP2 Res	53.126
13	CNTNAP2 Res	57.8335
14	CNTNAP2 Res	43.192
15	CNTNAP2 Res	65.35

## Sheet: Figure 1l
Cell	Group	Amplitude (pA)
1	Control	4.5
2	Control	1.73333
3	Control	11.0667
4	Control	3.61667
5	Control	1.03333
6	Control	3.01667
7	Control	1.23333
8	Control	3.48333
9	Control	2
10	Control	2.26667
11	Control	2.13333
12	Control	1.93333
13	Control	1.36667
14	Control	2.43333
15	Control	3.36667
16	Control	4.23333
17	Control	1.16667
18	Control	1.71667
19	Control	3.35
1	CNTNAP2 KD	5.11667
2	CNTNAP2 KD	0.5
3	CNTNAP2 KD	0.65
4	CNTNAP2 KD	1.48333
5	CNTNAP2 KD	1.45
6	CNTNAP2 KD	0.37
7	CNTNAP2 KD	0.933333
8	CNTNAP2 KD	1.36667
9	CNTNAP2 KD	2.96667
10	CNTNAP2 KD	1.96667
11	CNTNAP2 KD	3.68333
12	CNTNAP2 KD	1
13	CNTNAP2 KD	2.03333
14	CNTNAP2 KD	1.81667
15	CNTNAP2 KD	0.85
16	CNTNAP2 KD	2.01667
17	CNTNAP2 KD	1.16667
18	CNTNAP2 KD	1.21667
19	CNTNAP2 KD	0.383333
1	CNTNAP2 Res	4.18333
2	CNTNAP2 Res	1.46667
3	CNTNAP2 Res	14.05
4	CNTNAP2 Res	1.46667
5	CNTNAP2 Res	2.75
6	CNTNAP2 Res	1.48333
7	CNTNAP2 Res	2.03333
8	CNTNAP2 Res	5.06667
9	CNTNAP2 Res	2.38333
10	CNTNAP2 Res	2.56667
11	CNTNAP2 Res	2.33333
12	CNTNAP2 Res	4.36667
13	CNTNAP2 Res	3.01667
14	CNTNAP2 Res	2.85
15	CNTNAP2 Res	2.58333

## Sheet: Figure 1n
Cell	Group	I/E ratio
1	Control	3.77214
2	Control	3.02694
3	Control	2.38621
4	Control	3.79633
5	Control	4.44244
6	Control	0.496269
7	Control	4.14576
8	Control	2.83698
9	Control	3.12657
10	Control	2.4737
11	Control	2.5582
12	Control	3.18149
13	Control	3.16097
14	Control	4.77278
15	Control	3.11192
16	Control	2.002
1	CNTNAP2 KD	3.45499
2	CNTNAP2 KD	7.74235
3	CNTNAP2 KD	5.89066
4	CNTNAP2 KD	4.62843
5	CNTNAP2 KD	4.44851
6	CNTNAP2 KD	2.85325
7	CNTNAP2 KD	4.9968
8	CNTNAP2 KD	5.21222
9	CNTNAP2 KD	4.94618
10	CNTNAP2 KD	2.67727
11	CNTNAP2 KD	2.03183
12	CNTNAP2 KD	7.32509
13	CNTNAP2 KD	2.44285
14	CNTNAP2 KD	4.43419
15	CNTNAP2 KD	4.54965
16	CNTNAP2 KD	3.74492
1	CNTNAP2 Res	2.63398
2	CNTNAP2 Res	2.51655
3	CNTNAP2 Res	2.84582
4	CNTNAP2 Res	3.29211
5	CNTNAP2 Res	3.8902
6	CNTNAP2 Res	2.38415
7	CNTNAP2 Res	3.09353
8	CNTNAP2 Res	2.68405
9	CNTNAP2 Res	4.59537
10	CNTNAP2 Res	2.08082
11	CNTNAP2 Res	3.45562
12	CNTNAP2 Res	3.15716

## Sheet: Figure 2d
Mouse	Group	Mouse sniffing (s)
1	Control	228
2	Control	226
3	Control	183.5
4	Control	193
5	Control	253
6	Control	302.5
7	Control	305.5
8	Control	217.5
9	Control	271
10	Control	229
11	Control	252.5
12	Control	174
13	Control	173
14	Control	187
15	Control	278.5
16	Control	171
17	Control	202.5
18	Control	192.5
19	Control	103
20	Control	285
21	Control	178
22	Control	148.5
23	Control	250
1	CNTNAP2 KD	132.5
2	CNTNAP2 KD	73
3	CNTNAP2 KD	143.5
4	CNTNAP2 KD	186
5	CNTNAP2 KD	0
6	CNTNAP2 KD	120.5
7	CNTNAP2 KD	144.5
8	CNTNAP2 KD	0
9	CNTNAP2 KD	252.5
10	CNTNAP2 KD	170
11	CNTNAP2 KD	283
12	CNTNAP2 KD	129.5
13	CNTNAP2 KD	119
14	CNTNAP2 KD	158
15	CNTNAP2 KD	209.5
16	CNTNAP2 KD	123
17	CNTNAP2 KD	228
18	CNTNAP2 KD	166
19	CNTNAP2 KD	241.5
20	CNTNAP2 KD	208

## Sheet: Figure 2g
Mouse	Group	Sniffing time (s)
		Novel mouse	Novel object
1	Control	160	77.5
2	Control	114.5	37.5
3	Control	162.5	78.5
4	Control	224.5	61.5
5	Control	151.5	71
6	Control	255	42
7	Control	144.5	106
8	Control	178	113
9	Control	232	27
10	Control	125.5	29
11	Control	106.5	75.5
12	Control	100	48
13	Control	132	33
14	Control	126	68
15	Control	77.5	91.5
16	Control	272	49
17	Control	168	62.5
18	Control	132	95.5
19	Control	201.5	44
1	CNTNAP2 KD	83	67.5
2	CNTNAP2 KD	81	114.5
3	CNTNAP2 KD	158	118.5
4	CNTNAP2 KD	170.5	147.5
5	CNTNAP2 KD	169.5	91
6	CNTNAP2 KD	61	137.5
7	CNTNAP2 KD	179.5	51.5
8	CNTNAP2 KD	120.5	79
9	CNTNAP2 KD	67.5	110.5
10	CNTNAP2 KD	111	53.5
11	CNTNAP2 KD	144.5	62.5
12	CNTNAP2 KD	122	100
13	CNTNAP2 KD	121	93
14	CNTNAP2 KD	92.5	112.5
15	CNTNAP2 KD	54.5	51.5
16	CNTNAP2 KD	101	48.5
17	CNTNAP2 KD	106.5	87.5
18	CNTNAP2 KD	63	140.5
19	CNTNAP2 KD	144	88.5
20	CNTNAP2 KD	137	105.5

## Sheet: Figure 2h
Mouse	Group	Sociality index
1	Control	0.347368
2	Control	0.506579
3	Control	0.348548
4	Control	0.56993
5	Control	0.361798
6	Control	0.717172
7	Control	0.153693
8	Control	0.223368
9	Control	0.791506
10	Control	0.624595
11	Control	0.17033
12	Control	0.351351
13	Control	0.6
14	Control	0.298969
15	Control	-0.0828402
16	Control	0.694704
17	Control	0.457701
18	Control	0.16044
19	Control	0.641548
1	CNTNAP2 KD	0.10299
2	CNTNAP2 KD	-0.171355
3	CNTNAP2 KD	0.142857
4	CNTNAP2 KD	0.0723271
5	CNTNAP2 KD	0.301344
6	CNTNAP2 KD	-0.38539
7	CNTNAP2 KD	0.554113
8	CNTNAP2 KD	0.20802
9	CNTNAP2 KD	-0.241573
10	CNTNAP2 KD	0.349544
11	CNTNAP2 KD	0.396135
12	CNTNAP2 KD	0.0990991
13	CNTNAP2 KD	0.130841
14	CNTNAP2 KD	-0.097561
15	CNTNAP2 KD	0.0283019
16	CNTNAP2 KD	0.351171
17	CNTNAP2 KD	0.0979381
18	CNTNAP2 KD	-0.380835
19	CNTNAP2 KD	0.23871
20	CNTNAP2 KD	0.129897

[truncated: 86 more sheets: Figure 2i, Figure 2j, Figure3c, Figure 3e, Figure 3g, Figure 3h, Figure 3j, Figure 3k, Figure 3m, Figure3o, Figure3q, Figure 4c, Figure 4f, Figure 4g, Figure 4h, Figure 4i, Figure 5b, Figure 5c, Figure 5e, Figure 5f …]
